# Supplementary material for: The Novel Class IIa Selective Histone Deacetylase Inhibitor YAK540 Is Synergistic with Bortezomib in Leukemia Cell Lines
Source: Int J Mol Sci. 2022 Nov 2;23(21):13398. doi: 10.3390/ijms232113398 (PMC9656955; doi:10.3390/ijms232113398)
Supplement: Supplementary file 1 [file ijms-23-13398-s001.zip]

Archive with 1 entries (1 files):
- ijms-1972058-supplementary.pdf
